# Supplementary material for: Sugar Metabolism and Transcriptome Analysis Reveal Key Sugar Transporters during Camellia oleifera Fruit Development
Source: Int J Mol Sci. 2022 Jan 13;23(2):822. doi: 10.3390/ijms23020822 (PMC8775869; doi:10.3390/ijms23020822)
Supplement: Supplementary file 1 [file ijms-23-00822-s001.zip]

Archive with 3 entries (3 files):
- Figure S1 GO enrichment of six developmental stage comparisons.pdf
- Table S1 Correlation analysis of enzyme activity and sugar content and starch content.xlsx
- Table S2 Primer sequences for RT and qPCR analysis..xlsx
