# Supplementary material for: Sugar Metabolism and Transcriptome Analysis Reveal Key Sugar Transporters during Camellia oleifera Fruit Development
Source: Int J Mol Sci. 2022 Jan 13;23(2):822. doi: 10.3390/ijms23020822 (PMC8775869; doi:10.3390/ijms23020822)
Supplement: Supplementary file 1 [file ijms-23-00822-s001.zip › Table S1 Correlation analysis of enzyme activity and sugar content and starch content.xlsx]

## Sheet: Sheet1
	Correlation analysis of enzyme activity and sugar content and starch content.
		Sucrose	Glucose	Fructose	Soluble Sugar	Starch
	SAI	−0.169	−0.245	0.588 *	0.009	0.079
	NI	0.207	−0.232	0.838 **	0.091	0.297
	CWINV	0.243	0.748 **	0.098	0.653 *	0.547
	SuSy	−0.364	−0.299	0.224	0.034	−0.099
	SPS	0.564	0.263	0.943 **	0.422	0.706 *
	* and ** refers to p < 0.05 and p < 0.01, respectively.
