# Supplementary material for: Sugar Metabolism and Transcriptome Analysis Reveal Key Sugar Transporters during Camellia oleifera Fruit Development
Source: Int J Mol Sci. 2022 Jan 13;23(2):822. doi: 10.3390/ijms23020822 (PMC8775869; doi:10.3390/ijms23020822)
Supplement: Supplementary file 1 [file ijms-23-00822-s001.zip › Table S2 Primer sequences for RT and qPCR analysis..xlsx]

## Sheet: Sheet1
Genes	Forward Primer (5’ – 3’)		Reverse Primer (5’ – 3’)
GAPDH	GGTGCCAAGAAGGTGGTAATA		GTTGTGCAGCTTGCATTAGAG
c265142.graph_c0	GTGCGTTGAAGGAGTATC		CCAATCAGTGTCGTACATT
c342851.graph_c0	TTCCAGGAGGCATCACAACC		GCGACGTATAGAGGCTGAGG
c298115.graph_c0	AAACGGATGGTGATGATG		TTGTAGTTGGAGCTGTTG
c315399.graph_c0	ATTGTCGGAAGTGTGGCCAT		AACCCATTAGGAGCAGCGAG
c336377.graph_c0	TGTCAGGAACGTCAGACTGC		ATTTGGGGAATGTCGGCCTT
c335080.graph_c0	GATGATGAAAGGGTAGTAG		CTTGTCAGGAGTAGTAGT
c329118.graph_c0	TAAGAGAGCGATTGAGATAAAGA		ACAAAGCCTTCCCATTCT
c321526.graph_c0	ACCAAATGCAGTTGACACGC		TCATTGCTGTGCCTAACGGT
c325559.graph_c0	TACTGACACCACCATCTG		ACTTACAGCATTCCGTTTG
c323462.graph_c0	GGACATCCTCCAAGCTCCAG		TGCTTGGCCAAAGTACCCAT
c342847.graph_c0	AGGTGAAGAGCGGAGTGTTG		GTCATAGAGCTGGCCATCCC
c342860.graph_c0	TGAAGCCGCAGAAGCAAGTA		CTGGTTCTAGGGACCTGGGA
